# Supplementary material for: Evidence of human exposure and associated risk factors to Rift Valley fever in selected districts of Central and Western Zambia
Source: PLoS One. 2025 Jan 24;20(1):e0309288. doi: 10.1371/journal.pone.0309288 (PMC11760628; doi:10.1371/journal.pone.0309288)
Supplement: S2 Appendix — (XLSX) [file pone.0309288.s002.xlsx]

## Sheet: Coding
Variable	Code	Meaning	Variable	Code	Meaning
Study site	0	Sesheke	General body pain	1	Yes
	1	Chisamba		2	No
	2	Mulobezi	Dizziness	1	Yes
	3	Mwandi		2	No
Occupation	0	Livestock Fame	Blurred vision	1	Yes
	1	Student		2	No
	2	Slaughter house worker	Live near damboos/swamps	1	Yes
	3	Butchery		2	No
	4	Farmworker	Keep animals	1	Yes
Age	0	18 ≤ 25		2	No
	1	26-35	Type of animal	0	Cattle and goats
	2	36-45		1	Cattle and goats
	3	46-55		2	Cattle , Goats, Pigs
	4	≥56		3	Cattle, Sheep, Goats
Mosquito exposure	1	Yes		4	Goats
	2	No	Animals move for pasture and water	1	Yes
Mosquito Net/Mosquito repellent	1	Yes		2	No
	2	No		999	N/A
Flu-like symptoms	1	Yes	Graze with wild animals	1	Yes
	2	No		2	No
Headache	1	Yes		999	N/A
	2	No	Intake of raw milk	1	Yes
Neck stiffness	1	Yes		2	No
	2	No	Milk from which animals	0	cow
Vomitting	1	Yes		1	Cow and Goat
	2	No		999	N/A
Loss of appetite	1	Yes	Preparation of raw meat	1	Yes
	2	No		2	No
			PPE	1	Yes
				2	No

## Sheet: Coded RVF data
Gender	Age	Study Site	Occupation	Mq Exposure	Mq Net /Mq repellant	flu-like fever	Headache	Neck stiffness	vomiting	Loss of appetite	General aches and pains	Dizziness	Blurred or decreased vision	live near Damboos/swamps	keep any livestock	Type	Animals move for pasture and water	Graze with wild animals	Interact with animals <30dys	Raw milk	milk from	Preparation of raw meat	PPE	IgG
1	1	1	0	1	2	2	1	2	2	2	2	1	2	2	2	1	1	2	2	1		999	2	neg
0	3	1	0	2	2	1	1	2	2	2	2	2	2	2	1	2	999	999	999	999		999	999	neg
1	3	1	0	2	1	2	2	2	2	2	1	2	2	2	2	1	1	1	1	1		0	999	neg
0	1	1	4	2	1	1	1	2	2	1	1	2	2	2	2	1	1	2	2	2		999	999	neg
1	2	1	0	2	1	2	1	2	2	1	2	1	2	1	1	2	999	999	999	1		0	999	neg
0	3	1	0	1	1	1	1	2	2	2	2	2	2	2	2	1	1	1	1	1		0	2	neg
0	1	1	0	1	1	1	1	2	2	2	2	2	2	2	2	2	999	999	999	999		0	999	neg
1	1	1	0	1	1	2	2	1	2	1	1	2	2	2	1	1	1	2	2	2		0	2	neg
0	0	1	0	2	1	1	2	2	2	1	2	2	2	2	2	1	1	1	1	1		999	2	neg
0	1	1	0	1	2	1	2	2	2	1	1	1	2	2	2	1	1	1	1	1		999	2	neg
0	0	1	4	1	2	2	2	2	1	1	2	2	2	2	2	2	999	999	999	999		999	0	neg
1	0	1	1	1	1	1	1	2	2	1	1	1	2	2	1	1	2	2	2	1		999	1	neg
1	0	1	1	1	2	2	1	2	2	2	1	2	2	2	1	1	2	2	2	1		999	1	neg
1	0	1	1	1	2	1	1	2	2	2	1	2	1	2	1	1	2	2	2	1		999	1	neg
1	0	1	1	1	1	1	1	2	1	2	1	1	2	2	2	1	2	2	2	1		999	1	neg
1	0	1	1	1	1	1	1	2	2	1	1	1	1	2	1	1	2	2	2	1		999	1	neg
1	0	1	1	2	1	2	2	2	2	2	2	2	2	2	2	1	2	2	2	1		999	1	neg
1	0	1	1	1	2	1	1	2	2	1	2	2	2	2	2	1	2	2	2	1		999	1	neg
0	0	1	1	1	2	1	1	2	2	1	2	2	2	2	1	1	2	2	2	1		999	1	neg
1	1	1	1	1	1	2	1	2	2	2	1	2	2	2	2	1	2	2	2	1		999	1	neg
0	0	1	1	1	2	1	1	2	2	1	1	1	1	2	1	1	2	2	2	1		999	1	neg
0	1	1	1	1	2	1	1	1	1	1	1	2	1	1	2	1	2	2	2	1		999	1	neg
1	1	1	1	2	1	2	2	2	2	2	2	2	1	2	2	1	2	2	2	1		0	1	neg
0	1	1	1	1	1	1	2	2	2	1	1	2	2	2	1	1	2	2	2	1		999	1	neg
1	0	1	1	1	2	1	1	2	2	1	2	2	2	2	2	1	2	2	2	1		999	1	neg
0	1	1	1	1	2	1	1	2	2	2	2	2	2	2	1	1	2	2	2	2		1	1	neg
1	0	1	1	1	1	1	1	2	2	1	1	1	2	2	2	1	2	2	2	2		0	1	neg
0	0	1	1	1	1	1	1	2	2	2	2	2	2	2	2	1	2	2	2	1		999	1	neg
1	0	1	1	1	2	1	1	2	2	2	1	2	2	2	1	1	2	2	2	1		999	1	neg
1	0	1	1	1	2	2	1	2	2	2	2	2	2	2	2	1	2	2	2	1		999	1	neg
1	0	1	1	2	2	1	1	2	2	1	1	1	2	1	2	1	2	2	2	1		999	1	neg
1	0	1	1	1	1	1	1	2	2	2	1	1	2	2	2	1	2	2	2	1		999	1	neg
1	0	1	1	2	1	2	1	2	2	2	1	1	2	2	2	1	2	2	2	2		999	1	neg
0	0	1	1	1	2	1	1	2	2	2	1	1	2	2	2	1	2	2	2	1		1	2	neg
1	0	1	1	2	1	2	1	2	2	1	2	2	2	2	2	1	2	2	2	1		999	1	neg
1	0	1	1	1	1	1	1	2	2	2	2	2	2	2	2	1	2	2	2	2		0	1	neg
0	0	1	1	1	2	2	1	2	2	1	2	2	2	2	2	1	2	2	2	1		999	1	neg
0	0	1	1	1	2	1	1	2	2	2	2	2	2	2	2	1	2	2	2	1		999	1	neg
1	0	1	1	2	2	1	1	2	2	1	1	2	2	2	2	1	2	2	2	1		999	1	neg
0	0	1	1	1	1	2	2	2	2	2	2	2	2	2	2	1	2	2	2	1		999	1	neg
1	0	1	1	2	2	2	1	2	2	2	1	2	2	2	2	1	2	2	2	1		999	1	neg
0	0	1	1	1	1	1	1	2	2	2	1	2	2	2	2	1	2	2	2	2		999	1	neg
1	3	1	0	1	2	2	1	1	2	1	1	2	1	2	2	1	4	1	2	1		999	2	neg
0	3	1	0	1	1	2	1	2	2	2	1	2	1	2	2	1	0	1	1	1		0	999	neg
0	2	1	4	1	1	2	1	1	2	1	1	2	1	2	2	1	3	2	1	1		0	1	neg
1	2	1	3	1	1	2	2	2	2	2	2	2	2	2	2	1	3	2	1	2		999	1	neg
1	1	1	3	2	1	1	1	2	2	1	1	2	2	2	2	1	3	2	1	2		999	1	neg
1	1	1	3	1	2	1	1	2	2	2	1	2	2	2	2	1	3	2	1	2		999	1	neg
1	1	1	3	2	2	1	1	2	2	2	1	2	2	2	2	1	3	2	1	2		999	1	neg
0	1	1	2	1	2	1	1	2	2	2	2	2	2	2	2	1	3	2	1	2		999	1	neg
0	1	1	2	1	2	1	1	2	2	2	2	2	2	2	2	1	3	2	1	2		999	1	neg
0	2	1	2	2	1	2	2	2	2	2	2	2	2	2	2	1	3	2	1	1		999	1	neg
1	2	1	3	1	1	2	2	2	2	2	2	2	2	2	2	1	3	2	1	2		999	1	neg
1	1	1	3	1	1	2	2	2	2	2	2	2	2	2	2	1	3	2	1	2		999	1	neg
1	3	1	4	1	1	2	2	2	2	2	2	2	2	2	2	1	3	2	1	2		999	1	neg
0	0	1	3	1	1	1	2	2	2	2	1	2	2	2	2	2	3	2	1	2		0	1	neg
1	2	1	3	1	1	2	1	1	2	2	2	2	2	2	2	2	3	2	1	1		999	1	pos
0	1	1	4	1	2	2	1	2	2	2	2	2	2	2	2	1	3	2	1	2		999	1	neg
0	1	1	4	1	2	2	2	2	2	2	2	2	2	2	2	1	3	2	1	1		999	2	neg
0	1	1	0	1	2	1	1	2	2	2	1	2	2	2	2	1	3	2	1	2		0	1	neg
0	1	1	4	1	1	1	2	2	2	2	1	2	2	1	2	1	3	2	1	2		0	1	neg
0	2	1	0	1	1	1	1	2	2	1	1	1	1	1	1	1	3	2	1	1		0	1	neg
1	4	1	0	2	1	2		2	2	2	1	2	1	1	2	2	0	1	1	1		1	2	neg
1	2	1	0	1	1	1	1	2	2	2	2	2	2	1	1	1	4	1	1	2		999	2	neg
0	4	1	0	2	1	2	2	2	2	2	2	2	2	2	2	1	1	1	1	1		999	2	neg
1	4	1	0	1	1	2	1	2	2	1	1	2	1	1	2	1	1	1	1	1		0	2	neg
0	2	1	0	2	2	2	2	2	2	2	2	2	2	2	2	1	0	1	1	1		999	999	neg
1	3	1	0	1	1	2	1	1	2	2	2	2	2	1	2	1	4	2	2	2		0	999	neg
1	3	1	0	2	1	1	1	2	2	1	2	1	2	2	1	1	0	1	1	1		0	2	neg
1	2	1	0	2	2	2	2	2	2	2	2	2	2	2	2	1	0	1	2	2		999	999	neg
0	4	0	0	1	1	2	2	2	2	2	2	2	2	2	1	1	0	1	1	1		999	999	neg
0	0	0	0	1	1	2	2	2	2	2	2	2	2	2	1	1	1	1	1	1		0	2	neg
0	3	0	0	1	1	2	2	2	2	2	1	2	2	2	1	1	1	1	1	1		0	2	neg
0	1	0	0	1	2	2	1	2	2	1	1	2	2	2	1	1	0	1	1	1		1	2	neg
0	0	0	0	1	1	1	1	2	2	1	2	2	2	2	1	1	1	1	1	1		0	2	neg
0	2	0	0	2	1	1	1	2	2	1	1	1	2	2	1	1	0	1	1	1		1	2	pos
0	2	0	0	1	1	2	2	2	2	2	2	2	2	2	1	1	4	1	1	1		0	2	neg
0	4	0	0	2	1	1	1	2	2	2	2	1	2	2	1	1	0	1	1	1		0	2	neg
0	0	0	0	1	2	1	1	2	2	1	1	1	2	2	1	1	0	1	1	1		0	2	neg
0	3	0	4	1	1	1	1	2	2	2	2	2	2	2	1	1	1	1	1	1		0	2	neg
0	2	0	0	1	1	1	1	1	2	2	1	1	2	2	1	1	1	1	1	1		0	2	neg
0	4	0	0	1	2	1	1	2	2	2	2	1	1	2	1	1	0	1	1	1		1	2	neg
0	0	0	0	1	2	2	1	2	2	2	2	2	2	2	1	1	1	1	1	1		0	2	neg
0	1	0	0	1	2	1	1	2	2	2	1	1	1	2	1	1	1	1	1	1		0	2	neg
0	1	0	2	1	1	1	2	2	2	2	2	2	2	2	1	2	1	1	1	1		0	2	neg
0	1	0	2	2	1	2	2	2	2	2	2	2	2	2	1	1	1	1	1	1		0	2	pos
0	0	0	2	2	1	2	2	2	2	2	2	2	2	2	1	2	1	1	1	1		0	2	neg
0	2	0	2	2	1	2	2	2	2	2	2	2	2	2	1	2	0	1	1	1		0	2	pos
0	0	0	3	1	2	1	1	2	2	2	2	1	2	2	2	2	999	999	999	999		0	2	pos
0	2	0	3	1	1	2	2	2	2	2	2	2	2	2	2	2	999	999	999	999		999	2	neg
0	2	0	3	2	1	2	2	2	2	2	1	2	2	2	2	2	1	1	1	1		999	2	neg
0	2	0	3	1	2	1	2	2	2	2	2	1	2	2	2	2	999	999	999	999		999	2	neg
0	2	0	0	1	2	2	1	2	2	2	2	1	2	2	1	1	999	999	999	999		0	2	pos
0	2	0	0	1	2	1	1	2	2	2	2	1	2	2	1	1	999	999	999	999		999	2	neg
0	4	0	0	1	2	1	1	2	2	2	1	2	1	2	1	1	999	999	999	999		999	2	neg
0	4	0	0	1	1	2	1	1	2	2	2	2	2	2	1	1	999	999	999	999		0	2	neg
0	0	0	0	1	1	2	1	2	2	2	2	2	2	2	1	1	999	999	999	999		999	2	neg
0	3	0	0	1	1	2	2	2	2	2	2	1	1	2	1	1	999	999	999	999		999	2	neg
0	0	0	0	1	2	1	2	1	2	2	2	2	2	2	1	1	0	1	1	1		0	2	neg
0	0	0	0	1	1	1	1	1	1	2	2	1	2	2	1	1	0	1	1	1		0	2	pos
0	1	0	0	2	1	2	1	2	2	2	2	1	1	2	1	1	0	1	1	1		0	2	neg
0	0	0	0	1	1	1	1	2	2	1	2	2	2	2	1	1	1	1	1	1		0	2	neg
0	2	0	0	1	1	1	2	2	2	2	2	2	2	2	1	1	1	2	1	1		0	999	neg
0	4	0	0	1	1	2	2	2	2	2	2	2	2	2	1	1	1	2	1	1		1	999	neg
0	3	0	0	1	1	2	2	2	2	1	1	2	1	1	1	1	1	2	1	1		0	999	neg
0	3	0	0	1	1	2	1	2	2	2	2	2	2	2	1	1	1	1	1	1		0	999	neg
0	3	0	0	1	1	1	1	2	2	2	1	2	2	2	1	1	1	2	1	1		0	999	neg
0	2	0	0	1	1	1	1	2	2	2	1	2	2	2	1	1	1	2	1	2		0	999	neg
0	0	0	0	1	2	1	1	1	1	2	1	1	2	2	1	1	1	2	1	1		0	2	neg
0	2	0	0	1	1	1	1	2	2	2	2	1	2	2	1	1	4	2	1	1		0	2	neg
0	0	0	0	1	2	1	1	2	1	2	1	2	2	2	1	1	1	1	1	1		0	999	pos
0	2	0	0	1	2	1	1	2	2	1	2	2	2	2	1	1	1	2	1	1		0	2	neg
1	2	0	0	1	1	1	1	2	1	1	1	1	1	2	1	1	1	1	1	1		0	999	neg
0	2	0	0	1	1	1	1	2	2	1	2	1	2	2	1	1	0	2	1	1		0	2	neg
0	4	0	0	1	1	2	1	2	2	1	2	1	2	2	1	1	0	1	1	1		0	2	neg
0	0	0	0	1	2	1	1	2	2	1	2	1	2	2	1	1	0	2	1	1		0	2	neg
0	3	0	3	1	1	1	2	2	2	2	2	2	2	2	1	2	0	1	1	1		0	2	pos
0	0	0	3	1	1	1	1	1	2	2	1	2	2	2	2	2	4	1	1	1		0	2	neg
0	0	0	3	1	1	2	2	2	2	2	2	2	2	2	2	2	0	1	1	1		0	2	pos
0	3	0	0	1	1	1	2	2	2	2	1	2	2	2	2	1	1	1	1	1		0	999	pos
0	2	0	0	1	2	1	1	2	2	2	2	2	2	2	1	1	1	1	1	1		0	2	neg
0	1	0	0	1	1	1	2	1	2	2	1	2	2	2	1	1	1	1	1	1		0	999	neg
0	3	0	0	1	1	1	2	2	2	2	2	2	2	2	1	1	1	2	1	1		0	999	neg
0	3	0	0	2	1	2	2	2	2	2	2	2	2	2	1	1	1	1	1	1		0	2	neg
0	1	0	0	1	2	2	2	2	2	2	2	2	2	2	1	1	0	1	1	1		0	999	pos
0	3	0	0	1	1	2	2	2	2	1	2	2	2	2	2	1	1	1	1	1		0	999	neg
0	2	0	0	1	1	1	1	2	2	2	2	2	2	2	1	1	1	1	1	1		0	999	pos
1	2	0	0	1	1	1	2	2	2	1	2	2	2	2	2	1	1	1	1	1		0	2	neg
0	0	0	0	1	2	1	2	2	2	2	2	2	2	2	1	1	0	2	1	1		0	2	neg
0	2	0	0	1	1	1	1	2	2	2	2	2	2	2	1	1	999	999	999	999		999	1	neg
0	0	0	0	1	1	1	2	2	2	2	1	1	2	2	1	1	999	999	999	999		0	1	neg
0	2	0	0	1	1	1	1	2	2	2	1	2	1	2	1	1	999	999	999	999		999	1	neg
0	0	0	0	1	2	1	1	2	2	1	1	2	2	2	2	1	0	1	1	2		0	999	pos
0	0	3	0	1	1	2	2	2	2	2	2	2	2	2	2	1	1	1	1	1		0	999	neg
0	3	3	0	1	1	2	1	2	2	1	2	2	2	2	2	1	1	1	1	2		0	2	pos
0	1	3	0	2	1	2	2	2	2	2	2	2	2	2	2	1	0	1	2	2		0	2	neg
0	1	3	2	1	2	2	2	2	2	2	2	2	1	2	2	1	4	1	1	1		0	2	neg
0	4	3	2	1	1	1	2	2	2	2	2	2	2	2	2	2	0	1	1	1		0	2	neg
0	3	3	0	1	1	2	2	2	2	2	2	2	2	1	2	1	1	1	2	2		0	999	neg
0	0	3	2	1	2	2	2	2	2	2	2	2	2	2	1	1	0	1	1	1		0	999	pos
0	0	3	0	1	2	2	2	2	2	1	2	2	2	2	1	1	0	1	1	1		0	2	neg
0	0	3	2	1	1	2	2	2	2	2	2	1	2	2	1	1	0	1	1	1		0	2	neg
0	0	3	2	1	2	2	1	2	2	2	1	2	2	2	2	2	1	1	1	1		0	2	neg
0	0	3	2	2	1	2	1	2	2	2	1	2	2	2	1	2	0	1	1	1		0	999	neg
0	1	3	2	1	1	1	1	1	2	2	1	2	2	2	1	1	1	1	1	1		0	2	neg
0	0	3	2	1	1	2	2	2	2	2	2	2	2	2	2	2	0	1	1	1		0	999	neg
0	0	3	2	1	1	2	1	2	2	2	2	2	2	2	1	1	0	1	1	1		0	2	neg
0	1	3	2	2	1	1	1	2	1	1	1	2	2	2	1	2	0	1	1	1		0	2	neg
0	0	3	2	2	1	2	2	2	2	2	2	2	2	2	2	2	0	1	1	1		0	2	neg
0	0	3	2	1	2	2	1	2	2	1	2	2	1	2	1	1	0	2	1	1		0	2	neg
0	1	3	2	1	1	2	2	2	2	2	2	2	2	2	2	2	0	1	1	1		0	2	neg
0	1	3	3	1	1	2	2	2	2	2	2	2	2	2	2	1	1	1	1	1		0	1	neg
1	0	3	3	1	2	2	1	2	2	2	2	2	2	2	2	2	1	1	1	1		999	2	neg
0	0	3	3	2	2	2	2	2	2	2	2	2	2	2	2	2	999	999	999	999		0	2	neg
0	1	3	3	1	1	2	2	2	2	2	2	2	2	2	2	2	0	1	1	1		0	999	neg
0	0	3	3	1	2	2	2	2	2	2	2	2	2	2	2	2	0	1	1	1		0	2	neg
0	4	2	0	1	1	2	1	2	1	2	1	1	2	2	2	1	0	1	1	1		0	2	neg
0	0	2	0	1	1	1	1	2	2	1	1	1	1	2	1	1	999	999	999	999		0	2	pos
0	0	2	0	1	2	1	2	2	2	2	1	2	2	2	1	1	1	1	2	2		0	2	neg
0	1	2	0	1	1	2	2	2	2	2	2	2	2	2	1	1	999	999	999	999		999	2	neg
0	2	2	0	1	2	2	2	2	2	1	2	2	2	2	1	1	999	999	999	999		0	2	neg
0	3	2	0	1	1	2	1	2	1	1	1	2	2	2	1	1	1	1	2	2		0	2	neg
0	1	2	0	1	2	2	2	2	2	2	2	2	2	2	1	1	999	999	999	999		999	2	neg
0	0	2	0	1	2	2	2	2	2	2	2	2	2	2	1	1	1	1	1	1		0	2	neg
0	0	2	0	1	1	2	2	2	2	2	2	2	2	2	1	1	1	1	1	2		0	1	pos
0	0	2	0	1	2	1	1	1	1	2	1	1	2	2	1	1	999	999	999	999		999	2	neg
0	1	2	0	1	2	2	2	2	1	2	2	2	2	2	1	1	999	999	999	999		999	2	neg
0	1	2	0	1	2	2	2	2	2	2	2	2	2	2	1	1	0	1	1	1		0	2	neg
0	1	2	4	1	2	1	1	2	1	1	2	1	2	2	1	1	999	999	999	999		999	2	neg
0	0	2	0	1	2	1	1	2	1	1	2	2	2	2	1	1	4	2	2	2		0	2	neg
0	1	2	0	1	1	2	2	2	2	2	2	2	2	2	1	1	999	999	999	999		999	2	neg
0	0	2	0	1	1	1	1	2	1	1	1	2	2	2	1	1	999	999	999	999		0	2	neg
0	2	2	0	1	1	2	1	2	2	2	1	2	2	2	1	1	999	999	999	999		0	2	neg
0	0	2	4	1	2	1	1	2	1	1	3	1	2	2	1	1	999	999	999	999		999	2	neg
1	2	2	4	1	1	2	2	2	1	2	2	2	2	2	1	1	0	1	1	1		0	2	neg
0	3	2	0	1	2	1	1	2	1	1	2	1	2	2	1	1	0	1	1	1		1	2	neg
0	4	2	0	1	1	2	1	2	1	1	1	2	2	2	1	1	0	1	1	1		0	999	neg
0	4	2	4	1	2	2	1	1	2	1	2	1	2	2	1	1	1	1	1	2		0	2	neg
0	0	2	4	2	1	1	1	2	2	2	2	2	2	2	1	1	0	1	1	1		0	2	neg
0	2	2	4	1	2	1	1	1	2	1	1	2	2	2	1	1	0	1	1	1		0	2	pos
0	4	2	4	2	1	1	1	2	1	2	2	2	2	2	1	1	1	1	1	1		999	999	neg
0	1	2	4	1	1	1	1	1	1	1	1	1	2	2	1	1	0	1	1	1		0	2	neg
0	0	2	0	1	2	2	2	2	2	2	2	2	2	1	1	0	1	1	1	1	0	2	999	neg
0	0	2	0	1	1	2	2	2	2	2	2	2	2	1	1	0	1	1	1	1	0	1	2	neg
0	0	2	0	1	2	1	1	1	1	2	1	1	2	1	1	0	1	1	1	1	0	1	2	neg
0	1	2	0	1	2	2	2	2	1	2	2	2	2	1	1	0	1	1	1	1	0	1	2	neg
0	1	2	0	1	2	2	2	2	2	2	2	2	2	1	1	0	1	1	1	1	0	1	2	neg
0	1	2	0	1	2	1	1	2	1	1	2	1	2	1	1	0	1	1	1	1	0	2	999	neg
0	0	2	0	1	2	1	1	2	1	1	2	2	2	1	1	0	1	1	1	1	0	1	2	neg
0	1	2	0	1	1	2	2	2	2	2	2	2	2	1	1	4	1	1	1	1	0	1	2	neg
0	0	2	0	1	1	1	1	2	1	1	1	2	2	1	1	0	1	1	1	1	0	2	999	neg
0	1	2	0	1	1	1	2	2	2	2	2	2	2	1	1	4	1	1	1	1	0	1	2	pos
0	2	2	0	1	1	2	1	2	2	2	1	2	2	1	1	0	1	1	1	1	0	1	2	neg
0	0	2	0	1	2	1	1	2	1	1	2	1	2	1	1	0	1	1	1	1	0	2	999	neg
1	2	2	0	1	1	2	2	2	1	2	2	2	2	1	1	0	1	1	1	1	0	2	999	neg
0	3	2	0	1	2	1	1	2	1	1	2	1	2	1	1	1	1	1	1	2	999	2	999	neg
0	4	2	0	1	1	2	1	2	1	1	1	2	2	1	1	3	1	1	1	1	0	1	2	neg
0	4	2	4	1	2	2	1	1	2	1	2	1	2	1	1	1	1	1	1	1	0	2	999	neg
0	0	2	4	2	1	1	1	2	2	2	2	2	2	1	1	4	1	1	1	1	0	1	1	neg
0	2	2	4	1	2	1	1	1	2	1	1	2	2	1	1	0	1	1	1	1	0	2	999	neg
0	4	2	4	2	1	1	1	2	1	2	2	2	2	1	1	1	1	1	1	1	0	2	999	neg
0	1	2	4	1	1	1	1	1	1	1	1	1	2	1	1	1	1	1	1	1	0	1	1	neg
